# Supplementary material for: Identifying Risk Groups in 73,000 Patients with Diabetes Receiving Total Hip Replacement: A Machine Learning Clustering Analysis
Source: J Pers Med. 2025 Nov 5;15(11):537. doi: 10.3390/jpm15110537 (PMC12653386; doi:10.3390/jpm15110537)
Supplement: Supplementary file 1 [file jpm-15-00537-s001.zip]

Archive with 1 entries (1 files):
- jpm-3899731-supplementary.pdf
